# Supplementary material for: Broad Phylogenomic Sampling and the Sister Lineage of Land Plants
Source: PLoS One. 2012 Jan 13;7(1):e29696. doi: 10.1371/journal.pone.0029696 (PMC3258253; doi:10.1371/journal.pone.0029696)
Supplement: Table S1 — Tab-delimited text file containing annotation and summary data for the 160 orthologs used in the phylogenetic analysis. (TXT) [file pone.0029696.s002.txt]

Ortholog ID	AA_Length	TairID	Tair annotation	Chlorokybus	Cheatospheridium	Coleochaete	Klebsormidium	Mesostigma	Nitella	Penium	Spirogyra	Arabidopsis	Chlamydomonas	Oryza	Ostreococcus	Physcomitrella	Populus
115664	445	AT5G64610.1	histone acetyltransferase, myst family 1 protein	chatm_c6134_c_s	chglo_c5521_c_s	corb_UMD_Coleochaete_c18161_c_s	kfla_Contig3890		nhya_c26088_c		spra_contig10385_c_s	Q9FLF7	Chlre3_jgi192045	LOC_Os07g43360.1	ostta2_34906	115486	559176
115679	346	AT3G62600.1	DNAJ heat shock family protein	chatm_Contig538	chglo_c1776_c_s	corb_UMD_Coleochaete_c10689_c_s	kfla_Contig1918		nhya_Contig1195	pmar_71836_c1969_c	spra_contig08250_c_s	Q9LZK5	Chlre3_jgi134606	LOC_Os05g06440.1	ostta2_28244	131806	572634
115687	467	AT1G74470.1	geranylgeranyl reductase	chatm_Contig2756		corb_UMD_Coleochaete_c371_c_s	kfla_c1176_c	mvir_GI60424408_c_s	nhya_Contig1521	pmar_Contig4115	spra_Contig857	Q9CA67	Chlre3_jgi136810	LOC_Os02g51080.1	ostta2_25043	204424	569972
115694	280	AT1G74070.1	peptidyl-prolyl cis-trans isomerase	chatm_Contig2519		corb_UMD_Coleochaete_c20056_c_s	kfla_Contig2494		nhya_c43696_c	pmar_71836_c10847_c		Q9C9C7	Chlre3_jgi143885	LOC_Os01g02080.1	ostta2_33446	174196	569844
115728	377	AT3G12110.1	ACT11 protein	chatm_Contig3157	chglo_Contig1282	corb_Contig1083	kfla_Contig3910	mvir_Contig272	nhya_Contig2738	pmar_Contig4059	spra_Contig1614	P53496	Chlre3_jgi24392	LOC_Os03g50885.1	ostta2_29599	225906	576255
115736	196	AT2G46230.1	hypothetical protein	chatm_c3759_c_s	chglo_c3213_c_s	corb_UMD_Coleochaete_c8475_c_s	kfla_Contig2903	mvir_GI60432040_c_s	nhya_lrc2713_c	pmar_71836_c16152_c	spra_Contig1421	O82346	Chlre3_jgi118742	LOC_Os06g06410.2	ostta2_28466	190857	572332
115784	487	AT1G09020.1	sucrose non-fermenting 4 protein	chatm_c10117_c_s	chglo_Contig1611	corb_UMD_Coleochaete_c6393_c_s	kfla_c3271_c		nhya_000001889602G11.F.ab1_c	pmar_71836_c18812_c	spra_Contig1148	Q944A6	Chlre3_jgi140612	LOC_Os03g63940.1	ostta2_19695	21434	729578
115794	293	AT2G38270.1	CAX-interacting protein 2	chatm_Contig1756	chglo_c2791_c_s	corb_Contig3285	kfla_c3025_c		nhya_c11205_c	pmar_71836_c5040_c	spra_Contig1323	Q8H7F6	Chlre3_jgi101431	LOC_Os12g07650.1	ostta2_30436	155328	825356
115797	256	AT5G13410.1	FKBP-type peptidyl-prolyl cis-trans isomerase family protein	chatm_Contig2439	chglo_c7227_c_s	corb_UMD_Coleochaete_c9555_c_s	kfla_Contig1384		nhya_c1923_c	pmar_Contig3937		Q9LYR5	Chlre3_jgi102175	LOC_Os07g04160.1	ostta2_30177	116144	179380
115806	309	AT5G01230.1	FtsJ-like methyltransferase family protein	chatm_c5684_c_s		corb_UMD_Coleochaete_c7817_c_s	kfla_Contig2424		nhya_c32990_c	pmar_71836_c12126_c		Q8GUN8	Chlre3_jgi119276	LOC_Os06g49140.1	ostta2_17312	107519	249172
115813	522	AT1G80460.1	resistance to phaseolicola 1 protien	chatm_c2232_c_s	chglo_c13064_c_s	corb_UMD_Coleochaete_c10812_c_s	kfla_Contig1751		nhya_Contig3140	pmar_71836_c16448_c		Q9M8L4	Chlre3_jgi128764	LOC_Os04g55410.1	ostta2_8235	127293	810168
115823	948	AT4G31480.1	putative beta-coat protein	chatm_Contig2435		corb_Contig674	kfla_Contig4670		nhya_c6685_c		spra_contig08424_c_s	Q9SV21	Chlre3_jgi82549	LOC_Os11g07280.1	ostta2_23611	162358	578384
115835	442	AT5G66120.2	putative 3-dehydroquinate synthase	chatm_c3667_c_s	chglo_c18619_c_s	corb_Contig1750	kfla_Contig4336		nhya_c7451_c	pmar_71836_c4203_c	spra_contig11234_c_s	Q8VYV7	Chlre3_jgi175679	LOC_Os09g36800.1	ostta2_17439	121666	796681
115839	307	AT3G01920.1	yrdC family protein	chatm_Contig849		corb_UMD_Coleochaete_c2805_c_s	kfla_c962_c		nhya_c28315_c	pmar_71836_c5197_c	spra_contig00090_c_s	Q9SGI3	Chlre3_jgi189732	LOC_Os08g41910.1	ostta2_18816	216189	174486
115842	477	AT4G33030.1	sulfoquinovosyldiacylglycerol 1 protein	chatm_c3310_c_s		corb_Contig2591	kfla_Contig503		nhya_c31293_c	pmar_Contig4050	spra_Contig667	O48917	Chlre3_jgi193023	LOC_Os05g32140.1	ostta2_8809	126164	819485
115843	408	AT3G19760.1	putative eukaryotic translation initiation factor 4A	chatm_Contig1232		corb_Contig646	kfla_Contig4620		nhya_lrc7503_c	pmar_Contig1927	spra_contig01292_c_s	Q94A52	Chlre3_jgi608	LOC_Os03g36930.1	ostta2_20289	60709	832316
115845	592	AT5G40200.1	DEGP protease 9	chatm_Contig555	chglo_000002366403N16.F.ab1_c_s	corb_UMD_Coleochaete_c13430_c_s	kfla_c5184_c		nhya_c6560_c	pmar_71836_c4230_c		Q9FL12	Chlre3_jgi171450	LOC_Os02g50880.1	ostta2_17458	192245	251989
115849	468	AT2G37500.1	arginine biosynthesis protein, ArgJ family	chatm_c5833_c_s	chglo_Contig2852	corb_Contig3257	kfla_Contig1397	mvir_GI60427445_c_s	nhya_c10333_c	pmar_71836_c7981_c	spra_contig00801_c_s	Q9ZUR7	Chlre3_jgi121469	LOC_Os03g17120.1	ostta2_28741	213576	746969
115851	486	AT4G15900.1	pleiotropic regulatory locus 1	chatm_Contig3190	chglo_c22324_c_s	corb_Contig2416	kfla_c2735_c		nhya_c24296_c	pmar_71836_c8883_c	spra_Contig931	Q42384	Chlre3_jgi48734	LOC_Os03g21990.1	ostta2_18940	173015	725686
115855	309	AT3G20000.1	outer mitochondrial membrane translocase 40)	chatm_c1821_c_s	chglo_Contig1488		kfla_Contig860		nhya_c40350_c	pmar_71836_c9005_c	spra_Contig993	Q9LHE5	Chlre3_jgi111351	LOC_Os03g20750.1	ostta2_10364	199375	215969
115856	218	AT1G11890.1	secretion 22 transporter protein	chatm_c1511_c_s	chglo_c3242_c_s		kfla_c4467_c		nhya_c10174_c	pmar_71836_c12028_c	spra_contig08817_c_s	Q94AU2	Chlre3_jgi57076	LOC_Os03g57760.2	ostta2_21356	209168	830706
115861	273	AT1G61520.1	photosystem I light harvesting complex 3 protein	chatm_Contig3636	chglo_Contig4600		kfla_Contig2352		nhya_Contig485		spra_Contig183	Q9SY97	Chlre3_jgi153678	LOC_Os02g10390.1	ostta2_23114	142913	664934
115872	408	AT1G11860.2	putative aminomethyltransferase	chatm_Contig1236	chglo_Contig4703	corb_Contig1545	kfla_Contig738		nhya_Contig2355	pmar_71836_c1713_c	spra_Contig1639	O65396	Chlre3_jgi147361	LOC_Os04g53230.1	ostta2_8799	131811	828778
115875	490	AT3G57610.1	adenylosuccinate synthase	chatm_Contig1318	chglo_c10874_c_s	corb_UMD_Coleochaete_c13204_c_s	kfla_Contig1261		nhya_c4559_c	pmar_71836_c8077_c	spra_Contig961	Q96529	Chlre3_jgi190363	LOC_Os03g07840.1	ostta2_17662	222623	825248
115878	298	AT1G02560.1	nuclear encoded CLP protease 1	chatm_Contig2840		corb_Contig1515	kfla_Contig3894		nhya_Contig1105	pmar_Contig5129	spra_Contig1432	Q9S834	Chlre3_jgi55336	LOC_Os03g19510.1	ostta2_15833	116520	830458
115890	390	AT3G20330.1	aspartate carabmoyltransferase, chloroplast	chatm_Contig1200	chglo_Contig1864		kfla_c22197_c		nhya_c17407_c	pmar_71836_c4878_c	spra_contig00810_c_s	P49077	Chlre3_jgi31	LOC_Os08g15030.1	ostta2_9051	121970	550113
115891	255	AT4G02580.1	putative NADH-ubiquinone oxidoreductase	chatm_c2928_c_s	chglo_Contig840	corb_Contig1128	kfla_c2271_c		nhya_c2744_c	pmar_71836_lrc1386_c	spra_Contig1292	O22769	Chlre3_jgi127317	LOC_Os05g43360.1	ostta2_22574	179617	831609
115901	378	AT4G36530.2	hydrolase, alpha/beta fold family protein	chatm_Contig760		corb_UMD_Coleochaete_c6986_c_s	kfla_Contig1910		nhya_Contig1074	pmar_71836_c7807_c		O23227	Chlre3_jgi143071	LOC_Os02g47620.3	ostta2_8365	125747	679213
115904	526	AT4G29840.1	methionine over-accumulator 2 protein 	chatm_Contig3130		corb_UMD_Coleochaete_c4451_c_s	kfla_Contig2258		nhya_c2311_c	pmar_71836_c1251_c		Q9S7B5-1	Chlre3_jgi127384	LOC_Os05g47640.1	ostta2_32215	134747	298947
115909	592	AT4G26900.1	HISF protein	chatm_c5860_c_s		corb_UMD_Coleochaete_c18931_c_s	kfla_c9810_c	mvir_GI110045462_c_s	nhya_000001382312C12.F.ab1_c	pmar_71836_c14994_c		Q9SZ30	Chlre3_jgi176694	LOC_Os03g15120.1	ostta2_12742	208049	173228
115911	241	AT3G61620.2	ribosomal RNA processing protein 41	chatm_Contig2813	chglo_Contig1689	corb_UMD_Coleochaete_c7426_c_s	kfla_c12623_c	mvir_GI110043092_c_s	nhya_c11624_c	pmar_71836_c8031_c		Q9SP08	Chlre3_jgi130648	LOC_Os09g07820.1	ostta2_31181	110596	834773
115913	631	AT3G44600.1	cyclophilin 71 protein	chatm_c2352_c_s	chglo_c15236_c_s	corb_Contig3192	kfla_Contig2327		nhya_c23242_c	pmar_71836_c5492_c	spra_contig01553_c_s	Q8W4D0	Chlre3_jgi113512	LOC_Os08g44330.1	ostta2_30542	85118	721509
115927	229	no hits found	hypothetical protein	chatm_c1777_c_s		corb_Contig1462	kfla_Contig4061		nhya_c11274_c	pmar_71836_c10423_c		P82658	Chlre3_jgi183968	LOC_Os08g39430.1	ostta2_30326	47544	557764
115939	277	AT2G32600.1	hydroxyproline-rich glycoprotein family protein	chatm_c8608_c_s	chglo_c22430_c_s		kfla_c8899_c		nhya_c4123_c	pmar_71836_c26055_c	spra_contig01580_c_s	O80897	Chlre3_jgi54278	LOC_Os03g15700.1	ostta2_21155	25563	667866
115948	570	AT5G64050.1	Ovule abortion 3 protein	chatm_c2613_c_s		corb_Contig1982	kfla_c3329_c	mvir_GI110044625_c_s	nhya_c35649_c	pmar_71836_c18556_c	spra_Contig1149	Q9FEA2	Chlre3_jgi113056	LOC_Os02g02860.1	ostta2_30419	137714	803960
115953	451	AT4G24550.2	clathrin adaptor complex protein	chatm_c4837_c_s		corb_UMD_Coleochaete_c6032_c_s	kfla_c9466_c		nhya_c5023_c		spra_contig00903_c_s	Q9SB50	Chlre3_jgi130273	LOC_Os07g42810.1	ostta2_29698	131651	816388
115957	374	AT2G20860.1	lipoic acid synthase	chatm_Contig3250	chglo_Contig3420	corb_UMD_Coleochaete_c13935_c_s	kfla_c3566_c		nhya_c18545_c		spra_Contig764	Q9ZWT1	Chlre3_jgi194766	LOC_Os04g38330.1	ostta2_18101	184135	558638
115984	360	AT3G12050.1	Aha1 domain-containing protein	chatm_c2869_c_s	chglo_c4375_c_s	corb_UMD_Coleochaete_c5015_c_s	kfla_c17434_c		nhya_c7780_c		spra_Contig1189	Q9LHL7	Chlre3_jgi190619	LOC_Os08g36150.1	ostta2_15139	227834	735083
115985	366	AT2G45770.1	ferric reductase deficient 4 protein	chatm_Contig1546		corb_Contig3179	kfla_c3020_c		nhya_c13609_c	pmar_Contig1609	spra_contig09457_c_s	O80842	Chlre3_jgi105469	LOC_Os01g72800.1	ostta2_18370	132686	572201
115988	234	AT4G09650.1	putative ATP synthase delta chain, chloroplast	chatm_c2364_c_s	chglo_Contig1342	corb_Contig465	kfla_Contig3331		nhya_Contig979	pmar_000001139050M18.F.ab1_c	spra_Contig402	Q9SSS9	Chlre3_jgi132678	LOC_Os02g51470.2	ostta2_28563	137470	740620
116002	288	AT3G59870.1	hypothetical protein	chatm_Contig2936	chglo_c3846_c_s	corb_UMD_Coleochaete_c5531_c_s	kfla_Contig1667		nhya_c9410_c	pmar_71836_c7169_c		Q9M1Y7	Chlre3_jgi118702	LOC_Os01g23680.2	ostta2_8450	137063	435160
116020	783	AT2G39930.1	isoamylase 1	chatm_Contig534		corb_Contig2989	kfla_Contig1808		nhya_c17017_c	pmar_71836_c4936_c		O04196	Chlre3_jgi496	LOC_Os08g40930.1	ostta2_21174	179583	259717
116058	402	AT3G04600.3	tRNA synthetase class I (W and Y) family protein	chatm_c8267_c_s		corb_UMD_Coleochaete_c12490_c_s	kfla_Contig4537		nhya_c6998_c	pmar_71836_c8997_c		Q9SR15	Chlre3_jgi192647	LOC_Os12g35570.1	ostta2_17790	118004	721365
116122	532	AT1G09830.1	phosphoribosylamine--glycine ligase (PUR2)	chatm_c9945_c_s	chglo_Contig2698	corb_Contig1125	kfla_Contig3209		nhya_c18816_c	pmar_71836_c4428_c	spra_contig03478_c_s	P52420	Chlre3_jgi175039	LOC_Os08g09210.1	ostta2_35838	141208	297189
116123	371	AT4G36810.1	geranylgeranyl pyrophosphate synthase 1	chatm_c5356_c_s	chglo_Contig4480	corb_UMD_Coleochaete_c12267_c_s	kfla_c2199_c		nhya_Contig1002	pmar_Contig591	spra_Contig433	P34802	Chlre3_jgi160300	LOC_Os07g39270.1	ostta2_26626	88295	741258
116124	230	AT5G23710.1	DNA-directed RNA polymerase	chatm_Contig3022		corb_UMD_Coleochaete_c10056_c_s	kfla_c8482_c		nhya_c19061_c	pmar_71836_c6130_c		Q9LSZ5	Chlre3_jgi155892	LOC_Os06g40110.1	ostta2_22379	159398	577782
116132	280	AT1G12250.1	thylakoid lumenal protein	chatm_Contig458	chglo_c31535_c_s		kfla_Contig3936		nhya_Contig1894	pmar_71836_c4310_c	spra_Contig691	Q8H1Q1	Chlre3_jgi119777	LOC_Os02g42960.1	ostta2_5399	130922	554217
116133	145	AT4G21110.1	G10 family protein	chatm_Contig587	chglo_Contig1634	corb_Contig1893	kfla_c1844_c		nhya_c27283_c	pmar_Contig657		O49553	Chlre3_jgi114566	LOC_Os05g37390.2	ostta2_28926	177335	200273
116136	374	AT3G08010.1	ATAB2, RNA binding protein	chatm_Contig961	chglo_Contig1181	corb_UMD_Coleochaete_c4841_c_s	kfla_c6158_c		nhya_c6968_c		spra_contig10925_c_s	Q9SFB3	Chlre3_jgi128415	LOC_Os02g39740.1	ostta2_4071	133433	202876
116150	681	AT5G18570.1	GTP1/OBG family protein	chatm_c3272_c_s		corb_UMD_Coleochaete_c9746_c_s	kfla_c10390_c		nhya_c6609_c		spra_contig00729_c_s	Q8L7L0	Chlre3_jgi126186	LOC_Os07g47300.1	ostta2_27827	111827	229703
116162	235	AT1G25260.1	PO-like acidic ribosomal protein	chatm_lrc3740_c_s	chglo_c12715_c_s	corb_UMD_Coleochaete_c11627_c_s	kfla_c7037_c	mvir_Contig1206	nhya_c4299_c	pmar_71836_c29002_c	spra_contig01809_c_s	Q94AK8	Chlre3_jgi134139	LOC_Os11g01420.1	ostta2_22163	227616	708060
116163	180	AT1G52600.1	putative signal peptidase	chatm_Contig565	chglo_Contig2550		kfla_c30513_c		nhya_Contig3623	pmar_Contig1801		Q9SSR2	Chlre3_jgi120278	LOC_Os06g16260.1	ostta2_8435	208734	817068
116164	486	AT4G29490.1	X-Pro dipeptidase	chatm_c2812_c_s	chglo_c28274_c_s	corb_UMD_Coleochaete_c12450_c_s	kfla_Contig1186		nhya_c10593_c		spra_Contig586	Q0WUQ7	Chlre3_jgi101282	LOC_Os02g13140.1	ostta2_8847	233075	653293
116166	268	AT5G20920.3	embryo defective 1401 protein	chatm_c670_c_s	chglo_c2032_c_s	corb_UMD_Coleochaete_c2375_c_s	kfla_Contig627		nhya_c2587_c	pmar_Contig2996	spra_Contig83	Q41969-1	Chlre3_jgi102338	LOC_Os03g21550.2	ostta2_6506	213842	834674
116174	390	AT2G05990.2	mosiac dealth 1 protein	chatm_c3979_c_s		corb_UMD_Coleochaete_c3619_c_s	kfla_Contig1704		nhya_c19738_c	pmar_71836_c8572_c	spra_Contig1263	Q9SLA8	Chlre3_jgi122688	LOC_Os08g23810.1	ostta2_28591	119545	555276
116175	112	AT1G77940.1	60S ribosomal protein L30	chatm_Contig1822	chglo_Contig3784		kfla_Contig812	mvir_Contig31	nhya_c33221_c	pmar_71836_lrc20442_c		Q8VZ19	Chlre3_jgi166012	LOC_Os01g16890.1	ostta2_22120	181527	827216
116210	324	AT5G17710.1	embryo defective 1241 protein	chatm_c1570_c_s	chglo_c2159_c_s	corb_Contig1496	kfla_c4113_c		nhya_c4595_c	pmar_71836_c4234_c		Q94K56	Chlre3_jgi101379	LOC_Os02g39870.1	ostta2_18672	152605	571297
116215	642	AT4G26300.1	embryo defective 1027 protein	chatm_Contig1097		corb_1469723I19.R.ab1_c_s	kfla_Contig4612		nhya_c26378_c	pmar_71836_c6609_c		O23247	Chlre3_jgi119290	LOC_Os05g07030.2	ostta2_1611	122270	711240
116225	496	AT3G53110.1	osmotically responsive 1 protein	chatm_Contig749	chglo_Contig2166	corb_Contig3653	kfla_Contig946		nhya_Contig3323	pmar_71836_c4296_c	spra_contig01837_c_s	Q93ZG7	Chlre3_jgi100494	LOC_Os03g06220.1	ostta2_11739	155877	589531
116256	410	AT4G34640.1	squalene synthase 1	chatm_c7453_c_s	chglo_c9194_c_s	corb_UMD_Coleochaete_c12042_c_s	kfla_Contig1822		nhya_c32183_c	pmar_71836_c12232_c		P53799	Chlre3_jgi99438	LOC_Os03g59040.2	ostta2_32276	59853	818128
116259	192	AT5G50870.1	ubiquitin-conjugating enzyme 27	chatm_Contig3028	chglo_Contig3714	corb_UMD_Coleochaete_c17204_c_s	kfla_c1257_c		nhya_c35855_c	pmar_71836_c3713_c		Q9FI61	Chlre3_jgi116503	LOC_Os01g70140.1	ostta2_25784	104845	666735
116261	436	AT1G48850.1	embryo defective 1144 protein	chatm_Contig1858	chglo_Contig1166	corb_Contig1381	kfla_Contig2950		nhya_c8044_c	pmar_Contig1330	spra_contig05731_c_s	P57720-1	Chlre3_jgi191993	LOC_Os03g14990.1	ostta2_23375	178066	724971
116271	346	AT5G41970.1	hypothetical protein	chatm_c4086_c_s	chglo_Contig1645	corb_UMD_Coleochaete_c13899_c_s	kfla_Contig645		nhya_c8969_c	pmar_71836_c4858_c	spra_contig10602_c_s	Q9FHY6	Chlre3_jgi123048	LOC_Os02g46150.1	ostta2_22966	128158	830885
116276	439	AT3G27925.1	DEGP protease 1	chatm_c2759_c_s	chglo_c10395_c_s	corb_Contig1796	kfla_Contig2648		nhya_c7003_c	pmar_71836_c3774_c	spra_contig00831_c_s	O22609	Chlre3_jgi126221	LOC_Os05g49380.1	ostta2_16113	139809	706718
116288	807	AT1G56290.1	CwfJ-like family protein	chatm_Contig905	chglo_Contig3329		kfla_c4424_c		nhya_c27871_c	pmar_71836_c11170_c		Q9C7K4	Chlre3_jgi178934	LOC_Os03g52980.1	ostta2_34984	135148	232351
116289	430	AT4G35630.1	phosphoserine aminotransferase	chatm_Contig772		corb_Contig1078	kfla_Contig662		nhya_c9572_c	pmar_71836_c2928_c	spra_Contig399	Q96255	Chlre3_jgi114480	LOC_Os03g06200.1	ostta2_25325	129784	208206
116302	499	AT3G24170.3	glutathione-disulfide reductase	chatm_c1115_c_s		corb_UMD_Coleochaete_c6421_c_s	kfla_Contig682		nhya_c5320_c	pmar_Contig2158		P48641-1	Chlre3_jgi134165	LOC_Os02g56850.3	ostta2_15822	215547	639962
116305	767	AT1G63680.1	pigment defective embryo protein	chatm_Contig2178		corb_Contig3469	kfla_c10318_c		nhya_c14311_c		spra_contig06684_c_s	Q9CAD3	Chlre3_jgi192674	LOC_Os10g40130.1	ostta2_29411	106835	751316
116320	350	AT1G19800.1	trigalactosyldiacylglycerol 1 protein	chatm_c2053_c_s	chglo_000001336313L11.F.ab1_c_s	corb_Contig3383	kfla_Contig4470		nhya_c22103_c	pmar_71836_c12513_c	spra_contig01367_c_s	Q8L4R0	Chlre3_jgi83	LOC_Os04g46700.1	ostta2_20413	127149	422254
116323	280	AT1G74700.1	NUZ protein	chatm_c5082_c_s		corb_UMD_Coleochaete_c9856_c_s	kfla_c15710_c		nhya_c24210_c		spra_Contig679	Q8LGU7	Chlre3_jgi186221	LOC_Os02g12290.1	ostta2_8812	155555	267409
116329	346	AT1G12910.1	Anthocyanin II protein	chatm_c8573_c_s	chglo_c1223_c_s	corb_UMD_Coleochaete_c14745_c_s	kfla_Contig4048		nhya_c13555_c		spra_contig02963_c_s	Q9LPV9	Chlre3_jgi130509	LOC_Os02g32430.2	ostta2_22804	132054	644973
116345	555	AT5G26360.1	putative chaperonin, putative	chatm_Contig866	chglo_Contig1694	corb_Contig1096	kfla_Contig2938		nhya_c6690_c	pmar_71836_c2654_c	spra_Contig1145	Q84WV1	Chlre3_jgi127904	LOC_Os06g34690.1	ostta2_20753	217424	573556
116348	533	AT4G31780.2	monogalactosyldiacylglycerol synthase 1	chatm_c2990_c_s	chglo_Contig1202		kfla_c3819_c		nhya_Contig1822	pmar_71836_c9117_c	spra_contig01120_c_s	O81770	Chlre3_jgi113664	LOC_Os09g25580.1	ostta2_27778	105339	562015
116353	280	AT5G44650.1	hypothetical protein	chatm_Contig573		corb_Contig2693	kfla_c2554_c		nhya_c3006_c	pmar_71836_c10424_c	spra_contig01979_c_s	Q9LU01	Chlre3_jgi191642	LOC_Os01g58470.1	ostta2_32303	142249	179527
116367	521	AT5G24690.1	reticulata-like protein	chatm_Contig1069		corb_Contig1007	kfla_c7572_c		nhya_Contig280	pmar_71836_c2701_c	spra_Contig450	Q93W02	Chlre3_jgi117853	LOC_Os12g18630.1	ostta2_33880	22569	709698
116373	645	AT2G37690.1	putative phosphoribosylaminoimidazole carboxylase	chatm_Contig1464	chglo_c19948_c_s	corb_Contig1304	kfla_c22156_c		nhya_c6234_c	pmar_71836_c7904_c	spra_contig01277_c_s	O80937	Chlre3_jgi77990	LOC_Os01g10280.1	ostta2_8676	189585	834540
116407	790	AT1G08130.1	DNA ligase 1	chatm_c1938_c_s	chglo_c26145_c_s		kfla_c8461_c		nhya_c54507_c	pmar_71836_c9018_c		Q42572	Chlre3_jgi133143	LOC_Os10g34750.1	ostta2_35044	221958	204539
116412	462	AT1G04620.1	coenzyme F420 hydrogenase family protein	chatm_c1061_c_s	chglo_c23821_c_s	corb_Contig3393	kfla_Contig1561		nhya_c28893_c	pmar_71836_c14341_c	spra_contig02200_c_s	Q8GS60	Chlre3_jgi106754	LOC_Os04g25400.2	ostta2_18248	136001	230014
116418	512	AT2G30390.1	ferrochelatase II	chatm_000001395704M11.F.ab1_c_s		corb_UMD_Coleochaete_c5150_c_s	kfla_Contig911		nhya_c6681_c	pmar_Contig1535	spra_contig02126_c_s	O04921	Chlre3_jgi183446	LOC_Os05g29760.2	ostta2_22986	31862	247884
116421	548	AT3G10530.1	transducin family protein	chatm_c2696_c_s	chglo_c19307_c_s	corb_UMD_Coleochaete_c10458_c_s	kfla_Contig2766		nhya_c11346_c	pmar_71836_c13186_c	spra_contig00791_c_s	Q9CAF0	Chlre3_jgi144515	LOC_Os01g08770.1	ostta2_2018	208212	228267
116422	1265	AT5G42390.1	metalloendopeptidase	chatm_Contig3651		corb_UMD_Coleochaete_c11469_c_s	kfla_c3750_c		nhya_c8882_c	pmar_Contig721	spra_contig11481_c_s	Q9FIH8	Chlre3_jgi119742	LOC_Os06g41990.2	ostta2_34538	146335	246458
116423	276	AT3G04790.1	ribose 5-phosphate isomerase-like protein	chatm_c2184_c_s	chglo_Contig3538	corb_Contig1626	kfla_c2809_c		nhya_Contig1008	pmar_Contig3895	spra_contig11609_c_s	Q9S726	Chlre3_jgi128644	LOC_Os07g08030.1	ostta2_25759	221767	294765
116425	287	AT2G20920.1	hypothetical protein	chatm_c1368_c_s	chglo_c4565_c_s	corb_UMD_Coleochaete_c5716_c_s	kfla_Contig3958		nhya_c2564_c	pmar_71836_c40255_c		Q9SKS8	Chlre3_jgi183308	LOC_Os03g04440.1	ostta2_33014	127903	832992
116430	485	AT4G39280.1	putative phenylalanyl-tRNA synthetase	chatm_c15944_c_s		corb_UMD_Coleochaete_c5234_c_s	kfla_c5440_c		nhya_c4133_c	pmar_71836_c9536_c	spra_contig11061_c_s	Q9T034	Chlre3_jgi137578	LOC_Os10g26130.1	ostta2_2591	226393	821178
116432	783	AT1G62750.1	snowy cotyledon1 protein	chatm_Contig2253	chglo_Contig913	corb_UMD_Coleochaete_c2396_c_s	kfla_Contig999		nhya_c2364_c	pmar_71836_c20148_c	spra_Contig1631	Q9SI75	Chlre3_jgi97127	LOC_Os04g45490.1	ostta2_28525	61310	711780
116452	537	AT4G01690.1	protoporphyrinogen oxidase	chatm_Contig867	chglo_Contig2289		kfla_c6001_c		nhya_Contig719	pmar_71836_c3910_c		P55826-1	Chlre3_jgi191043	LOC_Os01g18320.1	ostta2_28476	178131	755736
116467	523	AT5G03900.2	hypothetical protein	chatm_c842_c_s		corb_UMD_Coleochaete_c23975_c_s	kfla_c4595_c		nhya_c10745_c		spra_Contig384	Q8GW20-1	Chlre3_jgi178204	LOC_Os02g33010.1	ostta2_16790	2268	198404
116469	602	AT3G13490.1	ovule abortion 5 protein	chatm_c7552_c_s		corb_Contig2223	kfla_c5049_c		nhya_c20796_c	pmar_71836_c8935_c		Q9LJE2	Chlre3_jgi115135	LOC_Os02g41470.3	ostta2_1738	224886	555186
116482	488	AT1G20200.1	embryo defective 2719 protein	chatm_Contig745		corb_Contig1022	kfla_c2484_c		nhya_c15737_c		spra_contig00340_c_s	Q9LNU4	Chlre3_jgi127039	LOC_Os09g37000.1	ostta2_3444	158855	721661
116492	235	AT5G49940.1	NFU domain protein 2	chatm_c2405_c_s	chglo_Contig3468	corb_Contig1296	kfla_Contig1049		nhya_Contig735	pmar_71836_c30693_c	spra_Contig927	Q93W20	Chlre3_jgi104310	LOC_Os11g07916.1	ostta2_6312	26756	827441
116499	341	AT3G17940.1	aldose 1-epimerase family protein	chatm_c4729_c_s		corb_Contig3579	kfla_c6055_c		nhya_c10778_c	pmar_71836_c26290_c		Q9LVH6	Chlre3_jgi187168	LOC_Os10g06720.1	ostta2_3943	217391	823258
116504	454	AT5G19180.1	E1 C-terminal related 1 protein	chatm_c4788_c_s	chglo_c32971_c_s	corb_Contig2648	kfla_Contig1154		nhya_c44022_c	pmar_71836_c16298_c	spra_contig04026_c_s	O65041	Chlre3_jgi114649	LOC_Os01g16540.1	ostta2_15981	222474	803920
116509	623	AT1G78900.2	VHA-A protein	chatm_Contig3386		corb_Contig695	kfla_c1385_c		nhya_c17964_c	pmar_71836_c717_c	spra_Contig1620	O23654	Chlre3_jgi54608	LOC_Os06g45120.1	ostta2_22972	208090	719941
116518	559	AT5G08680.1	putative ATP synthase beta chain, mitochondrial	chatm_Contig3538		corb_Contig616	kfla_Contig1779		nhya_Contig1049	pmar_Contig3168	spra_Contig504	Q9C5A9	Chlre3_jgi78348	LOC_Os01g49190.1	ostta2_27515	218214	720428
116538	430	AT3G27740.1	carbamoyl phosphate synthetase A 	chatm_Contig2990		corb_Contig475	kfla_Contig3070		nhya_Contig1094	pmar_71836_c6533_c	spra_Contig1223	Q9LVW7	Chlre3_jgi128227	LOC_Os02g47850.2	ostta2_9165	114729	553916
116543	441	AT3G61140.1	Fusca 6 protein	chatm_Contig2950	chglo_Contig1850	corb_UMD_Coleochaete_c16441_c_s	kfla_c3656_c		nhya_c7025_c	pmar_71836_c5557_c		P45432	Chlre3_jgi194712	LOC_Os03g02540.1	ostta2_16687	178664	823927
116549	461	AT4G33680.1	aberrant growth and death 2 protein	chatm_Contig810	chglo_000002365703G08.F.ab1_c_s	corb_Contig948	kfla_c1705_c		nhya_c7118_c	pmar_Contig4763	spra_contig08375_c_s	Q93ZN9	Chlre3_jgi129557	LOC_Os03g18810.1	ostta2_22755	121808	202265
116555	543	AT5G52520.1	ovule abortion 6 protein 	chatm_Contig1401	chglo_c29211_c_s	corb_UMD_Coleochaete_c21435_c_s	kfla_c8677_c		nhya_c19462_c	pmar_71836_c7930_c	spra_contig00685_c_s	Q9FYR6	Chlre3_jgi105530	LOC_Os07g07060.1	ostta2_21391	148901	741028
116561	280	AT1G07320.2	ribosomal protein L4	chatm_Contig3367		corb_Contig612	kfla_c1954_c		nhya_c20619_c	pmar_71836_lrc1577_c	spra_Contig1468	Q3EDH2	Chlre3_jgi185040	LOC_Os03g15870.1	ostta2_21839	116386	802304
116587	564	AT5G03940.1	fifty-four chloroplast protein	chatm_c7915_c_s	chglo_c3032_c_s	corb_UMD_Coleochaete_c4477_c_s	kfla_lrc5390_c		nhya_c5044_c	pmar_71836_c3228_c	spra_Contig1280	P37107	Chlre3_jgi81427	LOC_Os11g05556.1	ostta2_9283	202204	256554
116617	191	AT3G13120.1	putative 30S ribosomal protein S10, chloroplast	chatm_c4265_c_s	chglo_Contig2226	corb_Contig675	kfla_Contig586		nhya_c14222_c	pmar_71836_c8718_c		Q9LK61	Chlre3_jgi102561	LOC_Os03g10060.1	ostta2_8245	133234	815760
116618	547	AT5G55220.1	trigger factor type chaperone family protein	chatm_c2453_c_s		corb_UMD_Coleochaete_c23827_c_s	kfla_c3205_c		nhya_Contig1499	pmar_71836_c5349_c		Q8S9L5	Chlre3_jgi178686	LOC_Os06g20320.1	ostta2_1718	177197	251763
116621	394	AT1G30580.1	GTP binding protein	chatm_Contig3517	chglo_c4137_c_s	corb_UMD_Coleochaete_c7198_c_s	kfla_Contig740		nhya_c59124_c	pmar_71836_c9106_c		Q9SA73	Chlre3_jgi126528	LOC_Os08g09940.1	ostta2_9160	221131	828152
116625	384	AT3G07950.1	rhomboid protein	chatm_Contig1185	chglo_c1772_c_s	corb_UMD_Coleochaete_c5637_c_s	kfla_c1263_c		nhya_c5649_c	pmar_Contig807	spra_contig01406_c_s	Q9SFB9	Chlre3_jgi183224	LOC_Os07g46170.1	ostta2_23969	108509	659857
116655	540	AT5G05200.1	ABC1 family protein	chatm_c2934_c_s	chglo_Contig3865	corb_UMD_Coleochaete_c9373_c_s	kfla_c23669_c		nhya_c43428_c	pmar_Contig4219	spra_contig04336_c_s	Q9ASX5	Chlre3_jgi120332	LOC_Os07g12530.1	ostta2_36843	119475	266873
116681	576	AT5G64860.1	disproportionating enzyme	chatm_Contig530		corb_UMD_Coleochaete_c5488_c_s	kfla_Contig1618		nhya_lrc2437_c	pmar_71836_c4351_c	spra_Contig1465	Q9LV91	Chlre3_jgi140452	LOC_Os07g43390.1	ostta2_9914	162555	217840
116687	142	AT5G08290.1	yellow-leaf-specific 8 protein	chatm_Contig1568	chglo_c3218_c_s	corb_Contig3325	kfla_Contig508	mvir_Contig950	nhya_c15769_c	pmar_71836_c37793_c		Q9FE62	Chlre3_jgi59574	LOC_Os10g34520.1	ostta2_20373	217419	813981
116688	391	AT5G08420.1	RNA binding protein	chatm_Contig2375	chglo_c27722_c_s	corb_UMD_Coleochaete_c13685_c_s	kfla_lrc3202_c		nhya_c16988_c	pmar_71836_c19433_c		Q9FT93	Chlre3_jgi100228	LOC_Os10g31520.1	ostta2_18389	133145	719150
116695	283	AT5G42820.1	ATU2AF35B protein	chatm_Contig1652		corb_Contig1208	kfla_Contig2292		nhya_c3725_c	pmar_71836_c8964_c	spra_Contig1251	Q9FMY5	Chlre3_jgi142476	LOC_Os05g48960.4	ostta2_37133	25638	560016
116699	152	AT4G09800.1	ribosomal protein S18	chatm_lrc18193_c_s	chglo_Contig4331		kfla_Contig1423	mvir_Contig346	nhya_Contig3359	pmar_Contig3902	spra_000000411441_I16_F.ab1_c_s	P34788	Chlre3_jgi155649	LOC_Os03g58050.1	ostta2_29470	221618	559418
116709	337	AT1G60550.1	putative naphthoate synthase	chatm_c1611_c_s		corb_UMD_Coleochaete_c6476_c_s	kfla_c3794_c		nhya_c8501_c	pmar_71836_c6915_c	spra_contig10021_c_s	Q8GYN9	Chlre3_jgi112040	LOC_Os01g47350.1	ostta2_14982	141103	829783
116722	1021	AT4G01800.1	preprotein translocase, secA subunit-containing protein	chatm_c1914_c_s	chglo_c1028_c_s	corb_UMD_Coleochaete_c8484_c_s	kfla_c4066_c		nhya_Contig718	pmar_Contig1381	spra_contig02601_c_s	Q9SYI0	Chlre3_jgi138696	LOC_Os01g21820.1	ostta2_303	202365	245345
116736	745	AT1G07110.1	fructose-2,6-bisphosphatase	chatm_c4982_c_s	chglo_c6885_c_s	corb_UMD_Coleochaete_c15892_c_s	kfla_c5198_c		nhya_c21905_c	pmar_71836_c19911_c		Q9LL39	Chlre3_jgi121054	LOC_Os05g07130.1	ostta2_14708	194396	815458
116753	351	AT2G39080.1	catalytic binding protein	chatm_Contig3722	chglo_Contig1572	corb_UMD_Coleochaete_c12295_c_s	kfla_Contig4044		nhya_c4109_c	pmar_71836_c9773_c		Q67YQ9	Chlre3_jgi121199	LOC_Os01g26970.5	ostta2_18198	234923	721040
116761	341	AT5G27560.1	hypothetical protein	chatm_Contig531		corb_UMD_Coleochaete_c8730_c_s	kfla_c18110_c		nhya_Contig2039	pmar_Contig1593		Q94K68	Chlre3_jgi188978	LOC_Os06g05390.1	ostta2_34012	126332	570826
116766	408	AT3G50790.1	putative late embryogenesis abundant protein	chatm_c12593_c_s		corb_UMD_Coleochaete_c21571_c_s	kfla_c9275_c		nhya_c5277_c	pmar_71836_c8670_c	spra_contig00082_c_s	Q9SVL9	Chlre3_jgi71905	LOC_Os02g43340.1	ostta2_28839	140563	426325
116772	288	AT1G18440.1	peptidyl-tRNA hydrolase family protein	chatm_c9571_c_s		corb_UMD_Coleochaete_c15477_c_s	kfla_c16099_c		nhya_c5686_c	pmar_71836_c7159_c		Q8GW64	Chlre3_jgi97157	LOC_Os01g49900.1	ostta2_6808	190172	823309
116786	338	AT3G10670.1	non-intrinsic ABC protein 7	chatm_Contig697	chglo_Contig153	corb_Contig1212	kfla_Contig678		nhya_Contig687	pmar_Contig2858	spra_Contig1283	Q9CAF5	Chlre3_jgi289	LOC_Os03g21490.1	ostta2_27823	106270	563506
116787	187	AT4G15770.1	putative 60S ribosome subunit biogenesis protein	chatm_c4054_c_s	chglo_Contig1649	corb_UMD_Coleochaete_c11857_c_s	kfla_Contig1124		nhya_c5582_c	pmar_71836_c30878_c	spra_contig02445_c_s	Q6NM52	Chlre3_jgi192563	LOC_Os07g47420.1	ostta2_17302	214679	768816
116806	531	AT3G02090.1	metalloendopeptidase	chatm_Contig1196	chglo_Contig689	corb_Contig2166	kfla_c1479_c		nhya_Contig1624	pmar_Contig3930	spra_Contig1485	Q42290-1	Chlre3_jgi138803	LOC_Os03g11410.1	ostta2_36617	185217	736441
116817	395	AT4G35250.1	vestitone reductase-related	chatm_c4580_c_s	chglo_c3696_c_s	corb_UMD_Coleochaete_c5359_c_s	kfla_c6632_c	mvir_GI60423511_c_s	nhya_c5527_c	pmar_Contig1354	spra_Contig1476	O65502	Chlre3_jgi132437	LOC_Os08g44000.1	ostta2_4518	191594	831336
116822	375	AT1G12840.1	de-etiolated 3 protein	chatm_c973_c_s	chglo_Contig2797	corb_Contig1218	kfla_c7289_c		nhya_c2921_c	pmar_71836_c41086_c		Q9SDS7	Chlre3_jgi187322	LOC_Os05g51530.2	ostta2_18411	139628	174695
116825	608	AT3G23940.1	dehydratase family protein	chatm_Contig3404		corb_Contig2825	kfla_c2219_c		nhya_c41900_c	pmar_71836_c20306_c	spra_000000410541_L16_F.ab1_c_s	Q9LIR4	Chlre3_jgi129639	LOC_Os08g44530.1	ostta2_16043	107059	830949
116842	728	AT5G26710.1	putative glutamate-tRNA ligase	chatm_c4902_c_s	chglo_c10808_c_s	corb_Contig1995	kfla_c14570_c		nhya_lrc3519_c		spra_contig00316_c_s	O65253	Chlre3_jgi122492	LOC_Os01g16520.1	ostta2_24790	125955	268037
116848	537	AT3G25660.1	putative glutamyl-tRNA(Gln) amidotransferase	chatm_c8597_c_s		corb_UMD_Coleochaete_c13949_c_s	kfla_c13421_c		nhya_c24060_c	pmar_71836_c10822_c	spra_contig03169_c_s	Q9LI77	Chlre3_jgi188401	LOC_Os04g55050.1	ostta2_22712	220555	262031
116859	232	AT2G42770.1	peroxisomal membrane 22 kDa family protein	chatm_c6137_c_s	chglo_c3343_c_s		kfla_Contig3778		nhya_Contig2185	pmar_Contig949	spra_contig03541_c_s	Q9SJH9	Chlre3_jgi189296	LOC_Os01g53060.1	ostta2_15248	132231	828741
116883	331	AT2G39970.1	peroxisomal membrane protein	chatm_c6883_c_s	chglo_Contig2182	corb_Contig2995	kfla_c2753_c		nhya_000001891702E09.F.ab1_c	pmar_71836_c12112_c		O04200	Chlre3_jgi141578	LOC_Os03g15860.1	ostta2_21190	147012	724534
116888	192	AT5G13780.1	putative GCN5-related N-acetyltransferase	chatm_Contig871	chglo_Contig3297	corb_Contig2959	kfla_c7582_c		nhya_c23301_c	pmar_71836_c4423_c		Q9FKI4	Chlre3_jgi95444	LOC_Os04g54330.2	ostta2_25906	197972	650021
116892	428	AT1G50450.1	catalytic binding protein	chatm_c16119_c_s	chglo_c10088_c_s	corb_UMD_Coleochaete_c8656_c_s	kfla_c3812_c		nhya_c29661_c	pmar_71836_c3300_c		Q94BZ0	Chlre3_jgi107783	LOC_Os12g04260.1	ostta2_19362	60939	203173
116902	230	AT3G55330.1	PSBP-1-like protein	chatm_Contig451	chglo_Contig1738	corb_Contig1114	kfla_Contig1041		nhya_Contig781	pmar_71836_c2957_c	spra_contig05570_c_s	P82538	Chlre3_jgi78072	LOC_Os08g25900.1	ostta2_33870	119729	724795
116925	413	AT1G04850.1	ubiquitin-associated protein	chatm_Contig1051	chglo_c8460_c_s	corb_UMD_Coleochaete_c11145_c_s	kfla_c4610_c		nhya_c20439_c	pmar_71836_c8286_c	spra_contig01625_c_s	Q9MAT3	Chlre3_jgi146539	LOC_Os02g30180.1	ostta2_33619	226386	815638
116928	591	AT3G58610.2	ketol-acid reductoisomerase	chatm_lrc682_c_s		corb_Contig869	kfla_Contig2134	mvir_Contig1721	nhya_c3119_c	pmar_Contig4811	spra_000000410641_H17_F.ab1_c_s	Q05758	Chlre3_jgi181846	LOC_Os01g46380.1	ostta2_31695	110501	817858
116935	488	AT4G04950.1	thioredoxin family protein	chatm_c8275_c_s		corb_UMD_Coleochaete_c24077_c_s	kfla_c11322_c		nhya_Contig3491	pmar_71836_c6599_c	spra_contig08553_c_s	Q9ZPH2	Chlre3_jgi123523	LOC_Os10g35720.1	ostta2_26282	129864	555811
116950	629	AT3G10370.1	putative glycerol-3-phosphate dehydrogenase	chatm_c1780_c_s	chglo_c9835_c_s	corb_UMD_Coleochaete_c13846_c_s	kfla_c4619_c		nhya_c9484_c	pmar_71836_c4219_c	spra_contig00443_c_s	Q9SS48	Chlre3_jgi187997	LOC_Os04g14790.1	ostta2_27797	115350	822583
116961	563	AT3G01120.1	methionine overaccumulation 1 protein	chatm_c1101_c_s	chglo_Contig502	corb_UMD_Coleochaete_c3825_c_s	kfla_Contig1585		nhya_Contig1664	pmar_71836_c5981_c	spra_Contig1627	P55217	Chlre3_jgi104424	LOC_Os03g25940.4	ostta2_19406	124339	835709
116966	146	AT2G04700.1	ferredoxin thioredoxin reductase 	chatm_Contig408	chglo_Contig656	corb_Contig920	kfla_c4918_c	mvir_GI110042924_c_s	nhya_lrc24490_c	pmar_71836_c14916_c	spra_contig02147_c_s	Q9SJ89	Chlre3_jgi190440	LOC_Os09g07570.1	ostta2_29639	175508	173755
116972	215	AT5G11500.1	hypothetical protein	chatm_Contig1077	chglo_Contig1042		kfla_Contig4332		nhya_Contig2217	pmar_71836_c6156_c		Q9LYE1	Chlre3_jgi167014	LOC_Os05g13440.1	ostta2_18579	107835	654028
117009	417	AT5G10330.2	embryo defective 2196 protein	chatm_c4344_c_s	chglo_000001333213F21.F.ab1_c_s	corb_Contig2224	kfla_c14092_c		nhya_Contig1536	pmar_Contig5122	spra_contig00464_c_s	Q949X3	Chlre3_jgi103841	LOC_Os02g47940.1	ostta2_31051	141240	287731
117018	285	AT1G54780.1	thylakoid lumen 18.3 kDa protein	chatm_Contig3102		corb_Contig805	kfla_c2904_c	mvir_Contig232	nhya_c1482_c	pmar_Contig4052		Q9ZVL6	Chlre3_jgi60278	LOC_Os05g33280.1	ostta2_20281	25877	570885
117036	382	AT5G08280.1	hydroxymethylbilane synthase	chatm_c4887_c_s		corb_Contig803	kfla_Contig2630		nhya_c2003_c	pmar_71836_c1404_c	spra_contig00397_c_s	Q43316	Chlre3_jgi194475	LOC_Os02g07230.1	ostta2_28226	197854	802785
117037	439	AT3G59990.3	methionine aminopeptidase 2B	chatm_Contig936	chglo_Contig1875	corb_Contig1403	kfla_c4971_c		nhya_c1877_c	pmar_Contig2304	spra_Contig1500	Q56Y85	Chlre3_jgi120712	LOC_Os12g43370.1	ostta2_27405	176508	198596
117039	659	AT3G12080.1	embryo defective 2738 protein	chatm_c10854_c_s		corb_UMD_Coleochaete_c14827_c_s	kfla_Contig4277	mvir_GI110043970_c_s	nhya_c24374_c		spra_contig12308_c_s	Q9C7C0	Chlre3_jgi120661	LOC_Os11g41910.1	ostta2_35581	135839	203056
117045	175	AT3G18430.1	calcium-binding EF hand family protein	chatm_Contig2511	chglo_Contig3011	corb_Contig1366	kfla_Contig4419		nhya_c15440_c	pmar_71836_c8598_c		Q9LS47	Chlre3_jgi195064	LOC_Os02g55880.1	ostta2_7037	221299	826935
117047	626	AT3G11710.1	putative lysyl-tRNA synthetase	chatm_c3546_c_s	chglo_c10921_c_s	corb_Contig1990	kfla_Contig2066		nhya_lrc3865_c	pmar_71836_c25028_c	spra_contig01228_c_s	Q9ZPI1	Chlre3_jgi138493	LOC_Os03g38980.1	ostta2_36567	233001	743405
117053	267	AT3G26710.1	hypothetical protein	chatm_c8778_c_s	chglo_Contig902	corb_UMD_Coleochaete_c7404_c_s	kfla_Contig3060		nhya_c4586_c	pmar_71836_c31620_c		Q9LSE4	Chlre3_jgi120574	LOC_Os11g32320.1	ostta2_33436	130718	177406
117056	480	AT3G29360.2	putative UDP-glucose 6-dehydrogenase	chatm_Contig688	chglo_Contig743	corb_Contig823	kfla_Contig2000		nhya_c6162_c		spra_contig00672_c_s	Q9LIA8	Chlre3_jgi133303	LOC_Os12g25690.1	ostta2_20861	208903	835719
117063	198	AT5G54600.1	50S ribosomal protein L24, chloroplast 	chatm_Contig3514	chglo_lrc695_c_s	corb_UMD_Coleochaete_c3048_c_s	kfla_000001260572N20.ab1_c	mvir_GI60427345_c_s	nhya_lrc1100_c	pmar_Contig1792	spra_Contig207	P92959-1	Chlre3_jgi159216	LOC_Os06g46930.1	ostta2_26568	36942	730291
117078	358	AT1G71230.1	COP9-Signalosome 5B	chatm_Contig3678	chglo_Contig1022	corb_Contig419	kfla_c3243_c		nhya_c15551_c	pmar_Contig1566		Q9FVU9	Chlre3_jgi130343	LOC_Os04g56070.1	ostta2_8466	192990	737517
117087	444	AT1G31660.1	hypothetical protein	chatm_c3237_c_s	chglo_c13762_c_s		kfla_c12313_c		nhya_Contig1426	pmar_71836_c2726_c	spra_Contig190	Q8RWS4	Chlre3_jgi107181	LOC_Os09g18320.1	ostta2_20339	136122	660883
117092	194	AT5G15750.1	RNA-binding S4 domain-containing protein	chatm_Contig2986	chglo_c12080_c_s		kfla_Contig1717		nhya_lrc12989_c	pmar_Contig3770		Q9LFV1	Chlre3_jgi182824	LOC_Os04g56670.2	ostta2_29405	48659	673090
117112	818	AT3G46740.1	translocon outer membrane complex 75-III protein	chatm_c2698_c_s	chglo_Contig1032	corb_UMD_Coleochaete_c2312_c_s	kfla_Contig1881		nhya_Contig3516	pmar_71836_c13589_c	spra_Contig1067	Q9STE8	Chlre3_jgi143879	LOC_Os03g16440.1	ostta2_15772	111465	179494
117127	516	AT3G10410.1	serine carboxypeptidase-like protein 49	chatm_Contig705	chglo_Contig1701	corb_Contig1104	kfla_Contig1276		nhya_Contig2577		spra_Contig489	P32826	Chlre3_jgi138087	LOC_Os02g02320.1	ostta2_29770	217910	822587
117130	354	AT5G27740.1	embryo defective 2775 protein	chatm_c4984_c_s	chglo_c36421_c_s	corb_UMD_Coleochaete_c6864_c_s	kfla_c5668_c		nhya_c8409_c	pmar_71836_c20320_c		Q8VXX4	Chlre3_jgi137896	LOC_Os03g57870.1	ostta2_17453	185915	826161
117132	422	AT5G17230.2	phyoene synthase	chatm_Contig3244	chglo_c988_c_s	corb_Contig1111	kfla_Contig4701	mvir_GI110043771_c_s	nhya_c44374_c	pmar_71836_c13244_c	spra_Contig788	P37271	Chlre3_jgi59715	LOC_Os06g51290.1	ostta2_17077	193252	289129
117146	348	AT1G64970.1	gamma-tocopherol methyltransferase	chatm_c2082_c_s	chglo_c3612_c_s	corb_UMD_Coleochaete_c6615_c_s	kfla_c13616_c		nhya_c7893_c	pmar_71836_c3748_c	spra_contig01386_c_s	Q9ZSK1	Chlre3_jgi129990	LOC_Os02g47310.1	ostta2_37044	205965	807031
117155	308	AT5G23540.1	putative 26S proteasome regulatory protein	chatm_Contig2848	chglo_Contig4670		kfla_Contig1068		nhya_c5398_c	pmar_71836_c25079_c		Q9LT08	Chlre3_jgi24132	LOC_Os05g30800.1	ostta2_8550	217733	816489
117157	352	AT2G41040.1	methyltransferase-like protein	chatm_c6063_c_s		corb_UMD_Coleochaete_c15208_c_s	kfla_Contig4132		nhya_c16721_c	pmar_71836_c5116_c		Q0WPT7	Chlre3_jgi137785	LOC_Os06g43800.1	ostta2_11632	146566	828360
117193	419	AT5G19990.1	RPT6A protein	chatm_Contig3611		corb_Contig1693	kfla_Contig895		nhya_Contig1380	pmar_71836_c18305_c	spra_Contig255	Q9C5U3	Chlre3_jgi24536	LOC_Os02g11050.1	ostta2_16148	170441	429282
117210	476	AT3G54470.1	uridine 5'-monophosphate synthase	chatm_c9221_c_s	chglo_000002369403G18.F.ab1_c_s	corb_Contig3425	kfla_Contig2201		nhya_c11118_c	pmar_71836_c9421_c	spra_contig11102_c_s	Q42586	Chlre3_jgi116267	LOC_Os01g72240.1	ostta2_27952	109596	647290
117215	530	AT3G62120.2	tRNA synthetase class II (G, H, P and S) family protein	chatm_c5716_c_s		corb_Contig2212	kfla_Contig1446		nhya_c6292_c	pmar_71836_c9525_c	spra_Contig283	Q9M1R2	Chlre3_jgi186253	LOC_Os12g25710.1	ostta2_18094	113773	552617
